# Supplementary material for: LncRNA HCP5-Encoded Protein Regulates Ferroptosis to Promote the Progression of Triple-Negative Breast Cancer
Source: Cancers (Basel). 2023 Mar 21;15(6):1880. doi: 10.3390/cancers15061880 (PMC10046773; doi:10.3390/cancers15061880)
Supplement: Supplementary file 1 [file cancers-15-01880-s001.zip]

Archive with 2 entries (2 files):
- cancers-2129240-supplementary-Figures and Tables.pdf
- cancers-2129240-supplementary-WB raw data.pdf
